# Supplementary material for: Pain-Induced Pessimism and Anhedonia: Evidence From a Novel Probability-Based Judgment Bias Test
Source: Front Behav Neurosci. 2019 Mar 20;13:54. doi: 10.3389/fnbeh.2019.00054 (PMC6435490; doi:10.3389/fnbeh.2019.00054)
Supplement: DATASET — Pain-induced anhedonia and pessimism: Evidence from a novel probability-based judgment bias test. [file Data_Sheet_1.xlsx]

## Sheet: dataset
Dataset
Pain-induced anhedonia and pessimism: Evidence from a novel probability-based judgment bias test
Benjamin Lecorps, Brent R. Ludwig, Marina A.G. von Keyserlingk and Daniel M. Weary *
This dataset includes latency (s) measured for each calf going to each location for each of the different tests
ind	location	session	latency
H63	S+	Baseline	2.87
H64	S+	Baseline	2.82
H65	S+	Baseline	2.91
H66	S+	Baseline	2.31
H67	S+	Baseline	2.18
H68	S+	Baseline	1.97
H70	S+	Baseline	2.31
H78	S+	Baseline	3.25
H79	S+	Baseline	2.16
H63	S+	Baseline	3.5
H64	S+	Baseline	3.84
H65	S+	Baseline	2.85
H66	S+	Baseline	2.56
H67	S+	Baseline	2.37
H68	S+	Baseline	2.37
H70	S+	Baseline	2.31
H78	S+	Baseline	3.68
H79	S+	Baseline	2.38
H63	S+	Baseline	3.68
H64	S+	Baseline	3.25
H65	S+	Baseline	5.59
H66	S+	Baseline	2.25
H67	S+	Baseline	3
H68	S+	Baseline	2.47
H70	S+	Baseline	2.31
H78	S+	Baseline	3.34
H79	S+	Baseline	3.03
H63	S+	Baseline	4.5
H64	S+	Baseline	5.06
H65	S+	Baseline	4.28
H66	S+	Baseline	2.06
H67	S+	Baseline	2.37
H68	S+	Baseline	2.84
H70	S+	Baseline	2.12
H78	S+	Baseline	3.81
H79	S+	Baseline	2.87
H63	S+	Baseline	3.15
H64	S+	Baseline	2.53
H65	S+	Baseline	3.62
H66	S+	Baseline	1.93
H67	S+	Baseline	2.5
H68	S+	Baseline	2.06
H70	S+	Baseline	2.06
H78	S+	Baseline	2.56
H79	S+	Baseline	2.47
H63	S+	Baseline	3
H64	S+	Baseline	2.5
H65	S+	Baseline	3.03
H66	S+	Baseline	2.18
H67	S+	Baseline	2.91
H68	S+	Baseline	2.5
H70	S+	Baseline	2
H78	S+	Baseline	3.25
H79	S+	Baseline	2.22
H63	S+	Baseline	3.13
H64	S+	Baseline	2.84
H65	S+	Baseline	4.12
H66	S+	Baseline	2.18
H67	S+	Baseline	3.5
H68	S+	Baseline	2.41
H70	S+	Baseline	2.18
H78	S+	Baseline	2.97
H79	S+	Baseline	2.57
H63	S+	Baseline	3.36
H64	S+	Baseline	2.41
H65	S+	Baseline	4.72
H66	S+	Baseline	2.31
H67	S+	Baseline	3.5
H68	S+	Baseline	2.69
H70	S+	Baseline	2.68
H78	S+	Baseline	3.31
H79	S+	Baseline	2.38
H63	nS+	Baseline	3.56
H64	nS+	Baseline	2.94
H65	nS+	Baseline	2.78
H66	nS+	Baseline	2.68
H67	nS+	Baseline	2.62
H68	nS+	Baseline	2.53
H70	nS+	Baseline	2.56
H78	nS+	Baseline	2.94
H79	nS+	Baseline	2.22
H63	nS+	Baseline	3.75
H64	nS+	Baseline	2.56
H65	nS+	Baseline	3
H66	nS+	Baseline	3.56
H67	nS+	Baseline	2.81
H68	nS+	Baseline	2.18
H70	nS+	Baseline	2.62
H78	nS+	Baseline	2.97
H79	nS+	Baseline	2.32
H63	nS+	Baseline	4.37
H64	nS+	Baseline	4.15
H65	nS+	Baseline	3
H66	nS+	Baseline	2.18
H67	nS+	Baseline	2.62
H68	nS+	Baseline	2.87
H70	nS+	Baseline	2.31
H78	nS+	Baseline	3.13
H79	nS+	Baseline	2.46
H63	nS+	Baseline	3.68
H64	nS+	Baseline	2.5
H65	nS+	Baseline	3.66
H66	nS+	Baseline	2.63
H67	nS+	Baseline	2.87
H68	nS+	Baseline	2.5
H70	nS+	Baseline	2.43
H78	nS+	Baseline	2.88
H79	nS+	Baseline	3.54
H63	nS+	Baseline	3.37
H64	nS+	Baseline	2.13
H65	nS+	Baseline	3.25
H66	nS+	Baseline	2.62
H67	nS+	Baseline	2.93
H68	nS+	Baseline	2.15
H70	nS+	Baseline	2.31
H78	nS+	Baseline	3.06
H79	nS+	Baseline	2.37
H63	nS+	Baseline	3.5
H64	nS+	Baseline	2.56
H65	nS+	Baseline	3
H66	nS+	Baseline	2.31
H67	nS+	Baseline	3.06
H68	nS+	Baseline	2.34
H70	nS+	Baseline	2.5
H78	nS+	Baseline	3.25
H79	nS+	Baseline	2.75
H63	nS+	Baseline	3.87
H64	nS+	Baseline	2.37
H65	nS+	Baseline	3.03
H66	nS+	Baseline	2.37
H67	nS+	Baseline	3.31
H68	nS+	Baseline	2.22
H70	nS+	Baseline	2.31
H78	nS+	Baseline	3.19
H79	nS+	Baseline	2.31
H63	nS+	Baseline	3.52
H64	nS+	Baseline	2.81
H65	nS+	Baseline	4.31
H66	nS+	Baseline	2.5
H67	nS+	Baseline	3.5
H68	nS+	Baseline	2.5
H70	nS+	Baseline	2.31
H78	nS+	Baseline	3.28
H79	nS+	Baseline	3.37
H63	M	Baseline	3.93
H64	M	Baseline	2.97
H65	M	Baseline	2.53
H66	M	Baseline	2.43
H67	M	Baseline	3.06
H68	M	Baseline	2.38
H70	M	Baseline	3.06
H78	M	Baseline	2.9
H79	M	Baseline	2.66
H63	M	Baseline	4.37
H64	M	Baseline	3.41
H65	M	Baseline	2.81
H66	M	Baseline	3.18
H67	M	Baseline	3.5
H68	M	Baseline	3
H70	M	Baseline	3.37
H78	M	Baseline	2.72
H79	M	Baseline	2.62
H63	M	Baseline	4.06
H64	M	Baseline	2.97
H65	M	Baseline	2.6
H66	M	Baseline
H67	M	Baseline	3.75
H68	M	Baseline	2.72
H70	M	Baseline	2.75
H78	M	Baseline	2.78
H79	M	Baseline	2.9
H63	M	Baseline	4.5
H64	M	Baseline	4.09
H65	M	Baseline	3.85
H66	M	Baseline	2.5
H67	M	Baseline	9.68
H68	M	Baseline	2.85
H70	M	Baseline	2.62
H78	M	Baseline	3.06
H79	M	Baseline	3.03
H63	M	Baseline	4.25
H64	M	Baseline	4.63
H65	M	Baseline	3.16
H66	M	Baseline	3
H67	M	Baseline	3.87
H68	M	Baseline	2.28
H70	M	Baseline	3
H78	M	Baseline	2.88
H79	M	Baseline	2.9
H63	M	Baseline	4
H64	M	Baseline	2.9
H65	M	Baseline	3.1
H66	M	Baseline	2.75
H67	M	Baseline	3.87
H68	M	Baseline	2.35
H70	M	Baseline	2.93
H78	M	Baseline	2.72
H79	M	Baseline	2.19
H63	M	Baseline	4.25
H64	M	Baseline	2.28
H65	M	Baseline	3.75
H66	M	Baseline	3
H67	M	Baseline	3.5
H68	M	Baseline	2.53
H70	M	Baseline	2.63
H78	M	Baseline	4
H79	M	Baseline	2.84
H63	M	Baseline	3.81
H64	M	Baseline	2.53
H65	M	Baseline	4.03
H66	M	Baseline	2.81
H67	M	Baseline	5.12
H68	M	Baseline	2.62
H70	M	Baseline	2.37
H78	M	Baseline	3.43
H79	M	Baseline	4
H63	nS-	Baseline	10
H64	nS-	Baseline	3.47
H65	nS-	Baseline	3.19
H66	nS-	Baseline	7.31
H67	nS-	Baseline	5.56
H68	nS-	Baseline	10
H70	nS-	Baseline	10
H78	nS-	Baseline	5.63
H79	nS-	Baseline	3.87
H63	nS-	Baseline	5.18
H64	nS-	Baseline	3.97
H65	nS-	Baseline	3.47
H66	nS-	Baseline	5.06
H67	nS-	Baseline	3.68
H68	nS-	Baseline	4.85
H70	nS-	Baseline	2.87
H78	nS-	Baseline	4.75
H79	nS-	Baseline	3.9
H63	nS-	Baseline	10
H64	nS-	Baseline	4.91
H65	nS-	Baseline	4.5
H66	nS-	Baseline	4.43
H67	nS-	Baseline	10
H68	nS-	Baseline	3.5
H70	nS-	Baseline	2.56
H78	nS-	Baseline	10
H79	nS-	Baseline	4.71
H63	nS-	Baseline	10
H64	nS-	Baseline	10
H65	nS-	Baseline	3.84
H66	nS-	Baseline	4.2
H67	nS-	Baseline	3.87
H68	nS-	Baseline	10
H70	nS-	Baseline	3.5
H78	nS-	Baseline	4.72
H79	nS-	Baseline	4.25
H63	S-	Baseline	6
H64	S-	Baseline	6.16
H65	S-	Baseline	10
H66	S-	Baseline	4.43
H67	S-	Baseline	4.5
H68	S-	Baseline	4.71
H70	S-	Baseline	10
H78	S-	Baseline	5.22
H79	S-	Baseline	4.03
H63	S-	Baseline	8.31
H64	S-	Baseline	10
H65	S-	Baseline	10
H66	S-	Baseline	10
H67	S-	Baseline	10
H68	S-	Baseline	10
H70	S-	Baseline	10
H78	S-	Baseline	6.31
H79	S-	Baseline	10
H63	S-	Baseline	10
H64	S-	Baseline	10
H65	S-	Baseline	10
H66	S-	Baseline	10
H67	S-	Baseline	10
H68	S-	Baseline	10
H70	S-	Baseline	10
H78	S-	Baseline	7.03
H79	S-	Baseline	10
H63	S-	Baseline	10
H64	S-	Baseline	10
H65	S-	Baseline	10
H66	S-	Baseline	10
H67	S-	Baseline	10
H68	S-	Baseline	4.5
H70	S-	Baseline	10
H78	S-	Baseline	6.72
H79	S-	Baseline	10
H63	S-	Baseline	10
H64	S-	Baseline	3.31
H65	S-	Baseline	10
H66	S-	Baseline	5.31
H67	S-	Baseline	5.37
H68	S-	Baseline	3.75
H70	S-	Baseline	3.18
H78	S-	Baseline	4.87
H79	S-	Baseline	5.47
H63	S-	Baseline	5.43
H64	S-	Baseline	4.66
H65	S-	Baseline	10
H66	S-	Baseline	4.23
H67	S-	Baseline	10
H68	S-	Baseline	10
H70	S-	Baseline	3.5
H78	S-	Baseline	10
H79	S-	Baseline	10
H63	S-	Baseline	10
H64	S-	Baseline	10
H65	S-	Baseline	10
H66	S-	Baseline	10
H67	S-	Baseline	10
H68	S-	Baseline	10
H70	S-	Baseline	10
H78	S-	Baseline	7.25
H79	S-	Baseline	10
H63	S-	Baseline	5.68
H64	S-	Baseline	3.6
H65	S-	Baseline	4.81
H66	S-	Baseline	10
H67	S-	Baseline	10
H68	S-	Baseline	4.62
H70	S-	Baseline	10
H78	S-	Baseline	7.69
H79	S-	Baseline	10
H63	nS-	Baseline	5.75
H64	nS-	Baseline	3.47
H65	nS-	Baseline	3.09
H66	nS-	Baseline	3.86
H67	nS-	Baseline	3.98
H68	nS-	Baseline	4.19
H70	nS-	Baseline	2.81
H78	nS-	Baseline	4.12
H79	nS-	Baseline	4.1
H63	nS-	Baseline	5.5
H64	nS-	Baseline	4.59
H65	nS-	Baseline	4.85
H66	nS-	Baseline	4.93
H67	nS-	Baseline	10
H68	nS-	Baseline	3.1
H70	nS-	Baseline	10
H78	nS-	Baseline	5.57
H79	nS-	Baseline	4.44
H63	nS-	Baseline	4.43
H64	nS-	Baseline	3.18
H65	nS-	Baseline	3.03
H66	nS-	Baseline	5.18
H67	nS-	Baseline	10
H68	nS-	Baseline	10
H70	nS-	Baseline	3.12
H78	nS-	Baseline	6.28
H79	nS-	Baseline	3.56
H63	nS-	Baseline	4.81
H64	nS-	Baseline	10
H65	nS-	Baseline	2.94
H66	nS-	Baseline	4.81
H67	nS-	Baseline	10
H68	nS-	Baseline	3.5
H70	nS-	Baseline	2.75
H78	nS-	Baseline	4.44
H79	nS-	Baseline	3.78
H63	S+	Test 1	4.06
H64	S+	Test 1	2.43
H65	S+	Test 1	3.97
H66	S+	Test 1	2.87
H67	S+	Test 1	5.5
H68	S+	Test 1	2.75
H70	S+	Test 1	2.61
H78	S+	Test 1	2.93
H79	S+	Test 1	3.16
H63	S+	Test 1	6.25
H64	S+	Test 1	3.9
H65	S+	Test 1	3.56
H66	S+	Test 1	2.31
H67	S+	Test 1	2.98
H68	S+	Test 1	3.88
H70	S+	Test 1	2.26
H78	S+	Test 1	2.78
H79	S+	Test 1	5.32
H63	S+	Test 1	5.25
H64	S+	Test 1	3.4
H65	S+	Test 1	3.1
H66	S+	Test 1	2.25
H67	S+	Test 1	3.12
H68	S+	Test 1	3.57
H70	S+	Test 1	2.56
H78	S+	Test 1	3.57
H79	S+	Test 1	5.53
H63	S+	Test 1
H64	S+	Test 1	3.29
H65	S+	Test 1	5.63
H66	S+	Test 1	3.5
H67	S+	Test 1	3.62
H68	S+	Test 1	2.4
H70	S+	Test 1	2.56
H78	S+	Test 1	4.19
H79	S+	Test 1	5.07
H63	nS+	Test 1	4.31
H64	nS+	Test 1	2.5
H65	nS+	Test 1	4.88
H66	nS+	Test 1	2.81
H67	nS+	Test 1	4.18
H68	nS+	Test 1	3.56
H70	nS+	Test 1	2.87
H78	nS+	Test 1	2.75
H79	nS+	Test 1	3.6
H63	nS+	Test 1	5.06
H64	nS+	Test 1	2.88
H65	nS+	Test 1	3.47
H66	nS+	Test 1	2.68
H67	nS+	Test 1	4.06
H68	nS+	Test 1	2.88
H70	nS+	Test 1	3.37
H78	nS+	Test 1	3.22
H79	nS+	Test 1	4.54
H63	nS+	Test 1	4.87
H64	nS+	Test 1	3.78
H65	nS+	Test 1	4.22
H66	nS+	Test 1	2.81
H67	nS+	Test 1	4.25
H68	nS+	Test 1	3.75
H70	nS+	Test 1	3.06
H78	nS+	Test 1	3.35
H79	nS+	Test 1	3.91
H63	nS+	Test 1	6.37
H64	nS+	Test 1	3.07
H65	nS+	Test 1	3.09
H66	nS+	Test 1	2.25
H67	nS+	Test 1	6.56
H68	nS+	Test 1	3.71
H70	nS+	Test 1
H78	nS+	Test 1	3.31
H79	nS+	Test 1	3.59
H63	M	Test 1	5.31
H64	M	Test 1	2.59
H65	M	Test 1	3.81
H66	M	Test 1	3
H67	M	Test 1	4.93
H68	M	Test 1	2.9
H70	M	Test 1	3.57
H78	M	Test 1	3.44
H79	M	Test 1	3.5
H63	M	Test 1	5.96
H64	M	Test 1	3.66
H65	M	Test 1	3.31
H66	M	Test 1	3.25
H67	M	Test 1	4.5
H68	M	Test 1	3.22
H70	M	Test 1	3.97
H78	M	Test 1	3.22
H79	M	Test 1	3.41
H63	M	Test 1	6
H64	M	Test 1	7.47
H65	M	Test 1	3.28
H66	M	Test 1	2.98
H67	M	Test 1	4.61
H68	M	Test 1	4.07
H70	M	Test 1	4.12
H78	M	Test 1	4.22
H79	M	Test 1	4.78
H63	M	Test 1	10
H64	M	Test 1	3.21
H65	M	Test 1	3.37
H66	M	Test 1	3.62
H67	M	Test 1	5.12
H68	M	Test 1	4.28
H70	M	Test 1	4.5
H78	M	Test 1	4
H79	M	Test 1	3.25
H63	nS-	Test 1	4.93
H64	nS-	Test 1	4
H65	nS-	Test 1	3.31
H66	nS-	Test 1	4.5
H67	nS-	Test 1	5.66
H68	nS-	Test 1	3.44
H70	nS-	Test 1	3.88
H78	nS-	Test 1	3.44
H79	nS-	Test 1	3.79
H63	nS-	Test 1	5.56
H64	nS-	Test 1	3.25
H65	nS-	Test 1	10
H66	nS-	Test 1	3.98
H67	nS-	Test 1	6.25
H68	nS-	Test 1	3.82
H70	nS-	Test 1	4.06
H78	nS-	Test 1	3.78
H79	nS-	Test 1	4.15
H63	nS-	Test 1	8.87
H64	nS-	Test 1	10
H65	nS-	Test 1	4.93
H66	nS-	Test 1	4.12
H67	nS-	Test 1	8.98
H68	nS-	Test 1	4.1
H70	nS-	Test 1	4.06
H78	nS-	Test 1	5.31
H79	nS-	Test 1	4.75
H63	nS-	Test 1	10
H64	nS-	Test 1	4.25
H65	nS-	Test 1	3.31
H66	nS-	Test 1	6.25
H67	nS-	Test 1	6.5
H68	nS-	Test 1	4.06
H70	nS-	Test 1	4.22
H78	nS-	Test 1	4.87
H79	nS-	Test 1	3.97
H63	S-	Test 1	6.68
H64	S-	Test 1	10
H65	S-	Test 1	10
H66	S-	Test 1	6.5
H67	S-	Test 1	7.43
H68	S-	Test 1	4.22
H70	S-	Test 1	3.5
H78	S-	Test 1	6.12
H79	S-	Test 1	4.94
H63	S-	Test 1	10
H64	S-	Test 1	10
H65	S-	Test 1	10
H66	S-	Test 1	10
H67	S-	Test 1	10
H68	S-	Test 1	4.53
H70	S-	Test 1	10
H78	S-	Test 1	10
H79	S-	Test 1	10
H63	S-	Test 1	10
H64	S-	Test 1	5.62
H65	S-	Test 1	10
H66	S-	Test 1	10
H67	S-	Test 1	10
H68	S-	Test 1	10
H70	S-	Test 1	10
H78	S-	Test 1	6.35
H79	S-	Test 1	10
H63	S-	Test 1	10
H64	S-	Test 1	10
H65	S-	Test 1	10
H66	S-	Test 1	10
H67	S-	Test 1	10
H68	S-	Test 1	10
H70	S-	Test 1	6.18
H78	S-	Test 1	9.41
H79	S-	Test 1	4.91
H63	S+	Test 2	4.25
H64	S+	Test 2	1.87
H65	S+	Test 2	3
H66	S+	Test 2	2.75
H67	S+	Test 2	2.43
H68	S+	Test 2	1.9
H70	S+	Test 2	2.12
H78	S+	Test 2	2.15
H79	S+	Test 2	2.47
H63	S+	Test 2	4.12
H64	S+	Test 2	2.18
H65	S+	Test 2	2.75
H66	S+	Test 2	2.25
H67	S+	Test 2	2.43
H68	S+	Test 2	3
H70	S+	Test 2	2.26
H78	S+	Test 2	2.71
H79	S+	Test 2	2.25
H63	S+	Test 2
H64	S+	Test 2	2.12
H65	S+	Test 2	3.06
H66	S+	Test 2	2.31
H67	S+	Test 2	3
H68	S+	Test 2	2.19
H70	S+	Test 2	2.56
H78	S+	Test 2	2.41
H79	S+	Test 2	2.28
H63	S+	Test 2
H64	S+	Test 2	2
H65	S+	Test 2	2.12
H66	S+	Test 2	2.12
H67	S+	Test 2	2.13
H68	S+	Test 2	2.4
H70	S+	Test 2	2.18
H78	S+	Test 2	2.71
H79	S+	Test 2	2.16
H63	nS+	Test 2	5
H64	nS+	Test 2	2.18
H65	nS+	Test 2	2.62
H66	nS+	Test 2	2.31
H67	nS+	Test 2	2.56
H68	nS+	Test 2	2.85
H70	nS+	Test 2	2.43
H78	nS+	Test 2	2.65
H79	nS+	Test 2	2.16
H63	nS+	Test 2	4.81
H64	nS+	Test 2	2
H65	nS+	Test 2	2.68
H66	nS+	Test 2	2.06
H67	nS+	Test 2	2.5
H68	nS+	Test 2	2.06
H70	nS+	Test 2	2.37
H78	nS+	Test 2	2.37
H79	nS+	Test 2	2.5
H63	nS+	Test 2	4.75
H64	nS+	Test 2	2.18
H65	nS+	Test 2	3
H66	nS+	Test 2	2.25
H67	nS+	Test 2	3.06
H68	nS+	Test 2	2.34
H70	nS+	Test 2	2.18
H78	nS+	Test 2	2.93
H79	nS+	Test 2	2.68
H63	nS+	Test 2
H64	nS+	Test 2	2.31
H65	nS+	Test 2	3.43
H66	nS+	Test 2	2.25
H67	nS+	Test 2	2.81
H68	nS+	Test 2	2.53
H70	nS+	Test 2	2.31
H78	nS+	Test 2	2.6
H79	nS+	Test 2	2.41
H63	M	Test 2	8.37
H64	M	Test 2	4.18
H65	M	Test 2	4.12
H66	M	Test 2	3.06
H67	M	Test 2	3.12
H68	M	Test 2	2.43
H70	M	Test 2	2.68
H78	M	Test 2	2.65
H79	M	Test 2	2
H63	M	Test 2	5
H64	M	Test 2	3.5
H65	M	Test 2	4.25
H66	M	Test 2	2.56
H67	M	Test 2	4.56
H68	M	Test 2	2.22
H70	M	Test 2	2.81
H78	M	Test 2	2.69
H79	M	Test 2	2.13
H63	M	Test 2	6.37
H64	M	Test 2	2.43
H65	M	Test 2	3.62
H66	M	Test 2	2.62
H67	M	Test 2	2.62
H68	M	Test 2	3.22
H70	M	Test 2	2.56
H78	M	Test 2	2.78
H79	M	Test 2	10
H63	M	Test 2
H64	M	Test 2	2.78
H65	M	Test 2	3.15
H66	M	Test 2	2.81
H67	M	Test 2	3.25
H68	M	Test 2	2.31
H70	M	Test 2	2.87
H78	M	Test 2	2.62
H79	M	Test 2	3.03
H63	nS-	Test 2	6.62
H64	nS-	Test 2	3.75
H65	nS-	Test 2	4
H66	nS-	Test 2	4.93
H67	nS-	Test 2	10
H68	nS-	Test 2	2.34
H70	nS-	Test 2	3.25
H78	nS-	Test 2	3.47
H79	nS-	Test 2	3.47
H63	nS-	Test 2	6.06
H64	nS-	Test 2	10
H65	nS-	Test 2	4.81
H66	nS-	Test 2	6.25
H67	nS-	Test 2	6.93
H68	nS-	Test 2	3.43
H70	nS-	Test 2	3.06
H78	nS-	Test 2	3.94
H79	nS-	Test 2	3.78
H63	nS-	Test 2	10
H64	nS-	Test 2	3.88
H65	nS-	Test 2	4.75
H66	nS-	Test 2	4.5
H67	nS-	Test 2	5.12
H68	nS-	Test 2	4.15
H70	nS-	Test 2	3.06
H78	nS-	Test 2	3.22
H79	nS-	Test 2	10
H63	nS-	Test 2
H64	nS-	Test 2	10
H65	nS-	Test 2	4.18
H66	nS-	Test 2	6.31
H67	nS-	Test 2	7.81
H68	nS-	Test 2	5.03
H70	nS-	Test 2	3.62
H78	nS-	Test 2	4.87
H79	nS-	Test 2	10
H63	S-	Test 2	10
H64	S-	Test 2	5.25
H65	S-	Test 2	10
H66	S-	Test 2	6.12
H67	S-	Test 2	4.68
H68	S-	Test 2	3.03
H70	S-	Test 2	3.12
H78	S-	Test 2	5.03
H79	S-	Test 2	10
H63	S-	Test 2	6.5
H64	S-	Test 2	10
H65	S-	Test 2	10
H66	S-	Test 2	10
H67	S-	Test 2	10
H68	S-	Test 2	2.84
H70	S-	Test 2	10
H78	S-	Test 2	4.87
H79	S-	Test 2	10
H63	S-	Test 2	10
H64	S-	Test 2	6.43
H65	S-	Test 2	10
H66	S-	Test 2	10
H67	S-	Test 2	10
H68	S-	Test 2	4.59
H70	S-	Test 2	10
H78	S-	Test 2	4.62
H79	S-	Test 2	10
H63	S-	Test 2
H64	S-	Test 2	4.5
H65	S-	Test 2	10
H66	S-	Test 2	10
H67	S-	Test 2	10
H68	S-	Test 2	4.72
H70	S-	Test 2	10
H78	S-	Test 2	10
H79	S-	Test 2	10
H63	S+	Test 3	3.81
H64	S+	Test 3	2.1
H65	S+	Test 3	2.22
H66	S+	Test 3	1.87
H67	S+	Test 3	2.43
H68	S+	Test 3	2.1
H70	S+	Test 3	2.22
H78	S+	Test 3	2.41
H79	S+	Test 3	3.4
H63	S+	Test 3	3.85
H64	S+	Test 3	1.91
H65	S+	Test 3	2.69
H66	S+	Test 3	3.25
H67	S+	Test 3	3.06
H68	S+	Test 3	1.91
H70	S+	Test 3	2.69
H78	S+	Test 3	2.78
H79	S+	Test 3	2.47
H63	S+	Test 3
H64	S+	Test 3	2.15
H65	S+	Test 3	2.29
H66	S+	Test 3	2.31
H67	S+	Test 3	3.5
H68	S+	Test 3	2.15
H70	S+	Test 3	2.29
H78	S+	Test 3	3.69
H79	S+	Test 3	2.56
H63	S+	Test 3
H64	S+	Test 3	2.81
H65	S+	Test 3	2.41
H66	S+	Test 3	2.67
H67	S+	Test 3
H68	S+	Test 3	2.81
H70	S+	Test 3	2.41
H78	S+	Test 3	3.66
H79	S+	Test 3	2.97
H63	nS+	Test 3	3.5
H64	nS+	Test 3	2.09
H65	nS+	Test 3	2.03
H66	nS+	Test 3	2.75
H67	nS+	Test 3	2.87
H68	nS+	Test 3	2.09
H70	nS+	Test 3	2.03
H78	nS+	Test 3	2.44
H79	nS+	Test 3	2.32
H63	nS+	Test 3	2.62
H64	nS+	Test 3	2.09
H65	nS+	Test 3	2.28
H66	nS+	Test 3	2.75
H67	nS+	Test 3	3
H68	nS+	Test 3	2.09
H70	nS+	Test 3	2.28
H78	nS+	Test 3	3.54
H79	nS+	Test 3	2.53
H63	nS+	Test 3	5.05
H64	nS+	Test 3	2.31
H65	nS+	Test 3	2.22
H66	nS+	Test 3	2.75
H67	nS+	Test 3	10
H68	nS+	Test 3	2.31
H70	nS+	Test 3	2.22
H78	nS+	Test 3	2.94
H79	nS+	Test 3	3.22
H63	nS+	Test 3	5.25
H64	nS+	Test 3	2.38
H65	nS+	Test 3	2.32
H66	nS+	Test 3	2.5
H67	nS+	Test 3	2.93
H68	nS+	Test 3	2.38
H70	nS+	Test 3	2.32
H78	nS+	Test 3	3.6
H79	nS+	Test 3	2.63
H63	M	Test 3	5.25
H64	M	Test 3	2.5
H65	M	Test 3	1.97
H66	M	Test 3	2.87
H67	M	Test 3	2.93
H68	M	Test 3	2.5
H70	M	Test 3	1.97
H78	M	Test 3	2.9
H79	M	Test 3	2.44
H63	M	Test 3	4.75
H64	M	Test 3	3.19
H65	M	Test 3	2.31
H66	M	Test 3	2.75
H67	M	Test 3	3.62
H68	M	Test 3	3.19
H70	M	Test 3	2.31
H78	M	Test 3	3.09
H79	M	Test 3	2.66
H63	M	Test 3	10
H64	M	Test 3	4.47
H65	M	Test 3	2.25
H66	M	Test 3	2.43
H67	M	Test 3	2.75
H68	M	Test 3	4.47
H70	M	Test 3	2.25
H78	M	Test 3	3.19
H79	M	Test 3	2.47
H63	M	Test 3
H64	M	Test 3	3.81
H65	M	Test 3	2.03
H66	M	Test 3	2.37
H67	M	Test 3	5.81
H68	M	Test 3	3.81
H70	M	Test 3	2.03
H78	M	Test 3	2.97
H79	M	Test 3	2.69
H63	nS-	Test 3	6.06
H64	nS-	Test 3	3.31
H65	nS-	Test 3	2.69
H66	nS-	Test 3	4.12
H67	nS-	Test 3	10
H68	nS-	Test 3	3.31
H70	nS-	Test 3	2.69
H78	nS-	Test 3	4.06
H79	nS-	Test 3	3.91
H63	nS-	Test 3	5.12
H64	nS-	Test 3	3.37
H65	nS-	Test 3	2.6
H66	nS-	Test 3	3.81
H67	nS-	Test 3	2.31
H68	nS-	Test 3	3.37
H70	nS-	Test 3	2.6
H78	nS-	Test 3	4.31
H79	nS-	Test 3	3.5
H63	nS-	Test 3	10
H64	nS-	Test 3	3.43
H65	nS-	Test 3	2.94
H66	nS-	Test 3	4.25
H67	nS-	Test 3	2.68
H68	nS-	Test 3	3.43
H70	nS-	Test 3	2.94
H78	nS-	Test 3	4.03
H79	nS-	Test 3	3.12
H63	nS-	Test 3
H64	nS-	Test 3	10
H65	nS-	Test 3	10
H66	nS-	Test 3	4.31
H67	nS-	Test 3	5.5
H68	nS-	Test 3	10
H70	nS-	Test 3	10
H78	nS-	Test 3	3.97
H79	nS-	Test 3	3.13
H63	S-	Test 3	10
H64	S-	Test 3	3.65
H65	S-	Test 3	10
H66	S-	Test 3	5.81
H67	S-	Test 3	10
H68	S-	Test 3	3.65
H70	S-	Test 3	10
H78	S-	Test 3	5.81
H79	S-	Test 3	4.12
H63	S-	Test 3	10
H64	S-	Test 3	5.15
H65	S-	Test 3	3.69
H66	S-	Test 3	10
H67	S-	Test 3	2.5
H68	S-	Test 3	5.15
H70	S-	Test 3	3.69
H78	S-	Test 3	10
H79	S-	Test 3	10
H63	S-	Test 3	10
H64	S-	Test 3	4.41
H65	S-	Test 3	6.15
H66	S-	Test 3	5.18
H67	S-	Test 3	4.31
H68	S-	Test 3	4.41
H70	S-	Test 3	6.15
H78	S-	Test 3	7.15
H79	S-	Test 3	10
H63	S-	Test 3
H64	S-	Test 3	4.16
H65	S-	Test 3	10
H66	S-	Test 3	10
H67	S-	Test 3	2.12
H68	S-	Test 3	4.16
H70	S-	Test 3	10
H78	S-	Test 3	10
H79	S-	Test 3	10
